# Supplementary material for: Design of Alginate/Gelatin Hydrogels for Biomedical Applications: Fine-Tuning Osteogenesis in Dental Pulp Stem Cells While Preserving Other Cell Behaviors
Source: Biomedicines. 2024 Jul 8;12(7):1510. doi: 10.3390/biomedicines12071510 (PMC11274465; doi:10.3390/biomedicines12071510)
Supplement: Supplementary file 1 [file biomedicines-12-01510-s001.zip]

Archive with 1 entries (1 files):
- biomedicines-3064106-supplementary.pdf
